# Supplementary material for: Impact of recombinant expression in Komagataella phaffii on the allergenic properties of the peanut allergen Ara h 2
Source: Front Immunol. 2025 Dec 18;16:1713823. doi: 10.3389/fimmu.2025.1713823 (PMC12756488; doi:10.3389/fimmu.2025.1713823)
Supplement: Supplementary Table 1 — Peanut (f13) and rAra h 2 (f423) specific IgE of plasma samples as determined using the ImmunoCAP System. [file Table1.xlsx]

## Sheet: table final manuscript
	Table S1: Peanut (f13) and rAra h 2 (f423) specific IgE of plasma samples as determined using the ImmunoCAP System.
	Pat #	f13 Peanut [kUA/L] (CAP class)	f423 rAra h2 [kUA/L] (CAP class)
	4	100 (6)	43.3 (3)
	7	n.a.	16.0 (3)
	10	> 100 (6)	9.05 (3)
	11	50.7 (5)	27.4 (4)
	12	42.3 (4)	43.3 (4)
	14	> 100 (6)	54.1 (5)
	15	> 100 (6)	n.a.
	Pat #: patient number; n.a. data not available
